# Supplementary material for: Combination of pre-adapted bacteriophage therapy and antibiotics for treatment of fracture-related infection due to pandrug-resistant Klebsiella pneumoniae
Source: Nat Commun. 2022 Jan 18;13:302. doi: 10.1038/s41467-021-27656-z (PMC8766457; doi:10.1038/s41467-021-27656-z)
Supplement: Supplementary file 3 — Supplementary Data 1 [file 41467_2021_27656_MOESM3_ESM.xlsx]

## Sheet: SNPs Phage M1
CHROM	POS	TYPE	REF	ALT	EVIDENCE	FTYPE	STRAND	NT_POS	AA_POS	EFFECT	LOCUS_TAG	GENE	PRODUCT
MW448170	167285	snp	G	C	C:64 G:4	CDS	+	281/669	94/222	missense_variant c.281G>C p.Arg94Thr	vBKpnMM1_gp269		hinge connector of long tail fiber distal connector
