# Supplementary material for: Combination of pre-adapted bacteriophage therapy and antibiotics for treatment of fracture-related infection due to pandrug-resistant Klebsiella pneumoniae
Source: Nat Commun. 2022 Jan 18;13:302. doi: 10.1038/s41467-021-27656-z (PMC8766457; doi:10.1038/s41467-021-27656-z)
Supplement: Supplementary file 4 — Supplementary Data 2 [file 41467_2021_27656_MOESM4_ESM.xlsx]

## Sheet: ST2 - Genome islands-Prophages
Prophages prediction PHASTER
Replicon	Id	Start	Stop	Size	Likelihood	#Proteins	Predicted Name	GC%
Chr	1	84709	98982	14.2Kb	incomplete	14	PHAGE_Entero_P4_NC_001609(6)	51.32
Chr	2	235339	250709	15.3Kb	incomplete	17	PHAGE_Escher_RCS47_NC_042128(5)	55.33
Chr	3	3204636	3244303	39.6Kb	intact	38	PHAGE_Klebsi_phiKO2_NC_005857(23)	52.13
pSID1	1	C	160175	8.4Kb	questionable	10	PHAGE_Escher_SH2026Stx1_NC_049919(3)	51.89
pSID1	2	205755	236259	30.5Kb	questionable	17	PHAGE_Escher_RCS47_NC_042128(3)	49.10
pSID1	3	262247	278892	16.6Kb	questionable	20	PHAGE_Escher_SH2026Stx1_NC_049919(4)	51.18
pSID1	4	300011	323042	23Kb	incomplete	12	PHAGE_Bacill_JL_NC_028982(1)	50.23
pSID1	5	463822	477131	13.3Kb	incomplete	13	PHAGE_Salmon_SJ46_NC_031129(3)	51.74
pSID2	1	42441	57774	15.3Kb	incomplete	10	PHAGE_Salmon_vB_SosS_Oslo_NC_018279(2)	51.9
pSID3	1	163	109138	108.9Kb	intact	108	PHAGE_Salmon_SSU5_NC_018843(85)	48.77
pOXA48	1	8205	16879	8.6Kb	incomplete	11	PHAGE_Cronob_ENT39118_NC_019934(2)	50.69
Secondary metabolites prediction AntiSMASH
Region	Type	From	To	Most similar known cluster	Similarity	%
Region 1.1	NRPS, T1PKS	1869329	1926008	yersiniabactin		0.25
Region 1.2	redox-cofactor	2560199	2582364	lankacidin C		0.13
Region 1.3	thiopeptide	3464159	3490428	O-antigen		0.14
Region 1.4	NRPS	3801542	3853714	enterobactin		0.12
Region 1.5	RiPP-like	5251125	5261714
Region 2.1	siderophore	337496	351901	colicin V		0.04
Genome Islands prediction IslandViewer4
Chromosome	Island start	Island end	Length	Method	Gene ID	Locus	Gene start	Gene end	Strand	Product
Chr	227239	246335	19096	Predicted by at least one method		JF388_01225	227239	227688	1	VWA domain-containing protein
Chr	227239	246335	19096	Predicted by at least one method		JF388_01230	227779	228234	1	hypothetical protein
Chr	227239	246335	19096	Predicted by at least one method		JF388_01235	228475	228666	-1	hypothetical protein
Chr	227239	246335	19096	Predicted by at least one method		JF388_01240	228758	229099	-1	hypothetical protein
Chr	227239	246335	19096	Predicted by at least one method		JF388_01245	229725	229960	1	type I restriction-modification system subunit M N-terminal domain-containing protein
Chr	227239	246335	19096	Predicted by at least one method		JF388_01250	230086	230340	1	hypothetical protein
Chr	227239	246335	19096	Predicted by at least one method		JF388_01255	230343	230723	-1	ATP-dependent helicase
Chr	227239	246335	19096	Predicted by at least one method		JF388_01260	231000	232004	-1	IS110-like element IS4321 family transposase
Chr	227239	246335	19096	Predicted by at least one method		JF388_01265	232083	232640	-1	recombinase family protein
Chr	227239	246335	19096	Predicted by at least one method		JF388_01270	232634	233005	-1	hypothetical protein
Chr	227239	246335	19096	Predicted by at least one method		JF388_01275	233002	233502	-1	transposase
Chr	227239	246335	19096	Predicted by at least one method		JF388_01280	233499	233825	-1	hypothetical protein
Chr	227239	246335	19096	Predicted by at least one method		JF388_01285	234080	234436	-1	cupin domain-containing protein
Chr	227239	246335	19096	Predicted by at least one method		JF388_01290	234426	234827	-1	DUF86 domain-containing protein
Chr	227239	246335	19096	Predicted by at least one method		JF388_01295	234824	235114	-1	nucleotidyltransferase
Chr	227239	246335	19096	Predicted by at least one method		JF388_01300	235339	236043	1	IS6-like element IS26 family transposase
Chr	227239	246335	19096	Predicted by at least one method		JF388_01305	236095	237861	1	Tn3 family transposase
Chr	227239	246335	19096	Predicted by at least one method		JF388_01310	237940	238944	1	IS110-like element IS5075 family transposase
Chr	227239	246335	19096	Predicted by at least one method		JF388_01315	239126	239302	-1	DUF4102 domain-containing protein
Chr	227239	246335	19096	Predicted by at least one method	sul2	JF388_01320	239632	240447	1	sulfonamide-resistant dihydropteroate synthase Sul2
Chr	227239	246335	19096	Predicted by at least one method	aph(3'')-I	JF388_01325	240508	241311	1	aminoglycoside O-phosphotransferase APH(3'')-Ib
Chr	227239	246335	19096	Predicted by at least one method		JF388_01330	241311	242147	1	aminoglycoside O-phosphotransferase APH(6)-Id
Chr	227239	246335	19096	Predicted by at least one method		JF388_01335	242254	242658	-1	IS91 family transposase
Chr	227239	246335	19096	Predicted by at least one method		JF388_01340	242868	243728	-1	class A broad-spectrum beta-lactamase TEM-1
Chr	227239	246335	19096	Predicted by at least one method		JF388_01345	243911	244372	-1	recombinase family protein
Chr	227239	246335	19096	Predicted by at least one method		JF388_01350	244424	245128	-1	IS6-like element IS26 family transposase
Chr	227239	246335	19096	Predicted by at least one method		JF388_01355	245194	245706	1	Tn3 family transposase
Chr	227239	246335	19096	Predicted by at least one method		JF388_01360	245730	246335	-1	recombinase family protein
Chr	227779	235114	7335	Predicted by at least one method		JF388_01230	227779	228234	1	hypothetical protein
Chr	227779	235114	7335	Predicted by at least one method		JF388_01235	228475	228666	-1	hypothetical protein
Chr	227779	235114	7335	Predicted by at least one method		JF388_01240	228758	229099	-1	hypothetical protein
Chr	227779	235114	7335	Predicted by at least one method		JF388_01245	229725	229960	1	type I restriction-modification system subunit M N-terminal domain-containing protein
Chr	227779	235114	7335	Predicted by at least one method		JF388_01250	230086	230340	1	hypothetical protein
Chr	227779	235114	7335	Predicted by at least one method		JF388_01255	230343	230723	-1	ATP-dependent helicase
Chr	227779	235114	7335	Predicted by at least one method		JF388_01260	231000	232004	-1	IS110-like element IS4321 family transposase
Chr	227779	235114	7335	Predicted by at least one method		JF388_01265	232083	232640	-1	recombinase family protein
Chr	227779	235114	7335	Predicted by at least one method		JF388_01270	232634	233005	-1	hypothetical protein
Chr	227779	235114	7335	Predicted by at least one method		JF388_01275	233002	233502	-1	transposase
Chr	227779	235114	7335	Predicted by at least one method		JF388_01280	233499	233825	-1	hypothetical protein
Chr	227779	235114	7335	Predicted by at least one method		JF388_01285	234080	234436	-1	cupin domain-containing protein
Chr	227779	235114	7335	Predicted by at least one method		JF388_01290	234426	234827	-1	DUF86 domain-containing protein
Chr	227779	235114	7335	Predicted by at least one method		JF388_01295	234824	235114	-1	nucleotidyltransferase
Chr	486058	497198	11140	Predicted by at least one method		JF388_02435	486058	488313	1	conjugal transfer protein TraG
Chr	486058	497198	11140	Predicted by at least one method		JF388_02440	488436	488942	-1	hypothetical protein
Chr	486058	497198	11140	Predicted by at least one method		JF388_02445	488952	490013	-1	HNH endonuclease
Chr	486058	497198	11140	Predicted by at least one method		JF388_02450	490137	490694	-1	hypothetical protein
Chr	486058	497198	11140	Predicted by at least one method		JF388_02455	490777	491316	-1	lytic transglycosylase domain-containing protein
Chr	486058	497198	11140	Predicted by at least one method		JF388_02460	491464	492213	1	thioredoxin fold domain-containing protein
Chr	486058	497198	11140	Predicted by at least one method		JF388_02465	492238	492630	1	hypothetical protein
Chr	486058	497198	11140	Predicted by at least one method		JF388_02470	492664	493086	1	hypothetical protein
Chr	486058	497198	11140	Predicted by at least one method		JF388_02475	493146	493757	-1	hypothetical protein
Chr	486058	497198	11140	Predicted by at least one method		JF388_02480	493864	494673	1	DsbA family protein
Chr	486058	497198	11140	Predicted by at least one method	umuC	JF388_02485	494719	495978	-1	translesion error-prone DNA polymerase V subunit UmuC
Chr	486058	497198	11140	Predicted by at least one method	umuD	JF388_02490	495962	496396	-1	translesion error-prone DNA polymerase V autoproteolytic subunit
Chr	486058	497198	11140	Predicted by at least one method		JF388_02495	496590	497198	1	hypothetical protein
Chr	488436	538388	49952	Predicted by at least one method		JF388_02440	488436	488942	-1	hypothetical protein
Chr	488436	538388	49952	Predicted by at least one method		JF388_02445	488952	490013	-1	HNH endonuclease
Chr	488436	538388	49952	Predicted by at least one method		JF388_02450	490137	490694	-1	hypothetical protein
Chr	488436	538388	49952	Predicted by at least one method		JF388_02455	490777	491316	-1	lytic transglycosylase domain-containing protein
Chr	488436	538388	49952	Predicted by at least one method		JF388_02460	491464	492213	1	thioredoxin fold domain-containing protein
Chr	488436	538388	49952	Predicted by at least one method		JF388_02465	492238	492630	1	hypothetical protein
Chr	488436	538388	49952	Predicted by at least one method		JF388_02470	492664	493086	1	hypothetical protein
Chr	488436	538388	49952	Predicted by at least one method		JF388_02475	493146	493757	-1	hypothetical protein
Chr	488436	538388	49952	Predicted by at least one method		JF388_02480	493864	494673	1	DsbA family protein
Chr	488436	538388	49952	Predicted by at least one method	umuC	JF388_02485	494719	495978	-1	translesion error-prone DNA polymerase V subunit UmuC
Chr	488436	538388	49952	Predicted by at least one method	umuD	JF388_02490	495962	496396	-1	translesion error-prone DNA polymerase V autoproteolytic subunit
Chr	488436	538388	49952	Predicted by at least one method		JF388_02495	496590	497198	1	hypothetical protein
Chr	488436	538388	49952	Predicted by at least one method		JF388_02500	497352	497705	1	hypothetical protein
Chr	488436	538388	49952	Predicted by at least one method		JF388_02505	497928	501263	1	hypothetical protein
Chr	488436	538388	49952	Predicted by at least one method		JF388_02510	501828	502343	1	hypothetical protein
Chr	488436	538388	49952	Predicted by at least one method		JF388_02515	502428	502919	1	hypothetical protein
Chr	488436	538388	49952	Predicted by at least one method		JF388_02520	503416	504330	1	IS5 family transposase
Chr	488436	538388	49952	Predicted by at least one method		JF388_02525	504496	504813	1	hypothetical protein
Chr	488436	538388	49952	Predicted by at least one method		JF388_02530	504864	505271	-1	hypothetical protein
Chr	488436	538388	49952	Predicted by at least one method		JF388_02535	505729	506400	-1	trypsin-like peptidase domain-containing protein
Chr	488436	538388	49952	Predicted by at least one method		JF388_02540	506445	506750	-1	hypothetical protein
Chr	488436	538388	49952	Predicted by at least one method		JF388_02545	506773	507090	-1	hypothetical protein
Chr	488436	538388	49952	Predicted by at least one method		JF388_02550	507312	508658	1	ISNCY-like element ISLad2 family transposase
Chr	488436	538388	49952	Predicted by at least one method		JF388_02555	508717	509520	1	hypothetical protein
Chr	488436	538388	49952	Predicted by at least one method		JF388_02560	509534	510895	1	FRG domain-containing protein
Chr	488436	538388	49952	Predicted by at least one method		JF388_02565	511048	511488	1	hypothetical protein
Chr	488436	538388	49952	Predicted by at least one method		JF388_02570	511506	512312	1	SecC motif-containing protein
Chr	488436	538388	49952	Predicted by at least one method		JF388_02575	512607	514010	1	ISNCY family transposase
Chr	488436	538388	49952	Predicted by at least one method	arsH	JF388_02580	514043	514747	-1	arsenical resistance protein ArsH
Chr	488436	538388	49952	Predicted by at least one method		JF388_02585	514834	515154	1	transcriptional regulator
Chr	488436	538388	49952	Predicted by at least one method		JF388_02590	515200	516489	1	arsenic transporter
Chr	488436	538388	49952	Predicted by at least one method	arsC	JF388_02595	516502	516927	1	glutaredoxin-dependent arsenate reductase
Chr	488436	538388	49952	Predicted by at least one method		JF388_02600	516987	517814	-1	universal stress protein
Chr	488436	538388	49952	Predicted by at least one method		JF388_02605	517833	519308	-1	SulP family inorganic anion transporter
Chr	488436	538388	49952	Predicted by at least one method		JF388_02610	519803	520078	-1	hypothetical protein
Chr	488436	538388	49952	Predicted by at least one method		JF388_02615	520219	520416	-1	hypothetical protein
Chr	488436	538388	49952	Predicted by at least one method		JF388_02620	521403	521660	-1	hypothetical protein
Chr	488436	538388	49952	Predicted by at least one method		JF388_02625	521734	522048	-1	hypothetical protein
Chr	488436	538388	49952	Predicted by at least one method		JF388_02630	522096	522992	-1	hypothetical protein
Chr	488436	538388	49952	Predicted by at least one method		JF388_02635	522995	523510	-1	thermonuclease family protein
Chr	488436	538388	49952	Predicted by at least one method		JF388_02640	523725	525152	1	DNA cytosine methyltransferase
Chr	488436	538388	49952	Predicted by at least one method		JF388_02645	525213	525380	1	hypothetical protein
Chr	488436	538388	49952	Predicted by at least one method		JF388_02650	525403	526722	1	DUF1173 family protein
Chr	488436	538388	49952	Predicted by at least one method		JF388_02655	527002	528207	-1	ATP/GTP-binding protein
Chr	488436	538388	49952	Predicted by at least one method		JF388_02660	528204	529022	-1	DUF4942 domain-containing protein
Chr	488436	538388	49952	Predicted by at least one method	rcnR	JF388_02665	529488	529760	-1	Ni(II)/Co(II)-binding transcriptional repressor RcnR
Chr	488436	538388	49952	Predicted by at least one method		JF388_02670	529883	530998	1	nickel/cobalt efflux protein RcnA
Chr	488436	538388	49952	Predicted by at least one method		JF388_02675	531256	531690	-1	copper-binding protein
Chr	488436	538388	49952	Predicted by at least one method	pcoS	JF388_02680	531908	533122	-1	copper resistance membrane spanning protein PcoS
Chr	488436	538388	49952	Predicted by at least one method		JF388_02685	533139	533836	-1	IS1 family transposase
Chr	488436	538388	49952	Predicted by at least one method		JF388_02690	533870	534544	-1	type A chloramphenicol O-acetyltransferase
Chr	488436	538388	49952	Predicted by at least one method		JF388_02695	534823	535520	1	IS1 family transposase
Chr	488436	538388	49952	Predicted by at least one method	aadA1	JF388_02700	535663	536454	-1	ANT(3'')-Ia family aminoglycoside nucleotidyltransferase AadA1
Chr	488436	538388	49952	Predicted by at least one method	intI1	JF388_02705	536600	537613	1	class 1 integron integrase IntI1
Chr	488436	538388	49952	Predicted by at least one method		JF388_02710	537684	538388	1	IS6-like element IS26 family transposase
Chr	497928	502919	4991	Predicted by at least one method		JF388_02505	497928	501263	1	hypothetical protein
Chr	497928	502919	4991	Predicted by at least one method		JF388_02510	501828	502343	1	hypothetical protein
Chr	497928	502919	4991	Predicted by at least one method		JF388_02515	502428	502919	1	hypothetical protein
Chr	504496	515154	10658	Predicted by at least one method		JF388_02525	504496	504813	1	hypothetical protein
Chr	504496	515154	10658	Predicted by at least one method		JF388_02530	504864	505271	-1	hypothetical protein
Chr	504496	515154	10658	Predicted by at least one method		JF388_02535	505729	506400	-1	trypsin-like peptidase domain-containing protein
Chr	504496	515154	10658	Predicted by at least one method		JF388_02540	506445	506750	-1	hypothetical protein
Chr	504496	515154	10658	Predicted by at least one method		JF388_02545	506773	507090	-1	hypothetical protein
Chr	504496	515154	10658	Predicted by at least one method		JF388_02550	507312	508658	1	ISNCY-like element ISLad2 family transposase
Chr	504496	515154	10658	Predicted by at least one method		JF388_02555	508717	509520	1	hypothetical protein
Chr	504496	515154	10658	Predicted by at least one method		JF388_02560	509534	510895	1	FRG domain-containing protein
Chr	504496	515154	10658	Predicted by at least one method		JF388_02565	511048	511488	1	hypothetical protein
Chr	504496	515154	10658	Predicted by at least one method		JF388_02570	511506	512312	1	SecC motif-containing protein
Chr	504496	515154	10658	Predicted by at least one method		JF388_02575	512607	514010	1	ISNCY family transposase
Chr	504496	515154	10658	Predicted by at least one method	arsH	JF388_02580	514043	514747	-1	arsenical resistance protein ArsH
Chr	504496	515154	10658	Predicted by at least one method		JF388_02585	514834	515154	1	transcriptional regulator
Chr	519803	536454	16651	Predicted by at least one method		JF388_02610	519803	520078	-1	hypothetical protein
Chr	519803	536454	16651	Predicted by at least one method		JF388_02615	520219	520416	-1	hypothetical protein
Chr	519803	536454	16651	Predicted by at least one method		JF388_02620	521403	521660	-1	hypothetical protein
Chr	519803	536454	16651	Predicted by at least one method		JF388_02625	521734	522048	-1	hypothetical protein
Chr	519803	536454	16651	Predicted by at least one method		JF388_02630	522096	522992	-1	hypothetical protein
Chr	519803	536454	16651	Predicted by at least one method		JF388_02635	522995	523510	-1	thermonuclease family protein
Chr	519803	536454	16651	Predicted by at least one method		JF388_02640	523725	525152	1	DNA cytosine methyltransferase
Chr	519803	536454	16651	Predicted by at least one method		JF388_02645	525213	525380	1	hypothetical protein
Chr	519803	536454	16651	Predicted by at least one method		JF388_02650	525403	526722	1	DUF1173 family protein
Chr	519803	536454	16651	Predicted by at least one method		JF388_02655	527002	528207	-1	ATP/GTP-binding protein
Chr	519803	536454	16651	Predicted by at least one method		JF388_02660	528204	529022	-1	DUF4942 domain-containing protein
Chr	519803	536454	16651	Predicted by at least one method	rcnR	JF388_02665	529488	529760	-1	Ni(II)/Co(II)-binding transcriptional repressor RcnR
Chr	519803	536454	16651	Predicted by at least one method		JF388_02670	529883	530998	1	nickel/cobalt efflux protein RcnA
Chr	519803	536454	16651	Predicted by at least one method		JF388_02675	531256	531690	-1	copper-binding protein
Chr	519803	536454	16651	Predicted by at least one method	pcoS	JF388_02680	531908	533122	-1	copper resistance membrane spanning protein PcoS
Chr	519803	536454	16651	Predicted by at least one method		JF388_02685	533139	533836	-1	IS1 family transposase
Chr	519803	536454	16651	Predicted by at least one method		JF388_02690	533870	534544	-1	type A chloramphenicol O-acetyltransferase
Chr	519803	536454	16651	Predicted by at least one method		JF388_02695	534823	535520	1	IS1 family transposase
Chr	519803	536454	16651	Predicted by at least one method	aadA1	JF388_02700	535663	536454	-1	ANT(3'')-Ia family aminoglycoside nucleotidyltransferase AadA1
Chr	1758007	1771216	13209	Predicted by at least one method		JF388_08575	1758007	1759146	1	polysaccharide export protein
Chr	1758007	1771216	13209	Predicted by at least one method		JF388_08580	1759134	1759580	1	low molecular weight protein tyrosine phosphatase
Chr	1758007	1771216	13209	Predicted by at least one method		JF388_08585	1759598	1761769	1	polysaccharide biosynthesis tyrosine autokinase
Chr	1758007	1771216	13209	Predicted by at least one method	wbaP	JF388_08590	1761844	1763274	1	undecaprenyl-phosphate galactose phosphotransferase WbaP
Chr	1758007	1771216	13209	Predicted by at least one method		JF388_08595	1763321	1764553	1	O-antigen ligase family protein
Chr	1758007	1771216	13209	Predicted by at least one method		JF388_08600	1764546	1765064	1	serine acetyltransferase
Chr	1758007	1771216	13209	Predicted by at least one method		JF388_08605	1765057	1765920	1	glycosyltransferase
Chr	1758007	1771216	13209	Predicted by at least one method		JF388_08610	1765917	1767050	1	glycosyltransferase
Chr	1758007	1771216	13209	Predicted by at least one method		JF388_08615	1767077	1768327	1	hypothetical protein
Chr	1758007	1771216	13209	Predicted by at least one method		JF388_08620	1768512	1769675	1	glycosyltransferase family 4 protein
Chr	1758007	1771216	13209	Predicted by at least one method		JF388_08625	1769957	1771216	1	oligosaccharide flippase family protein
Chr	1827738	1839206	11468	Predicted by at least one method		JF388_08890	1827738	1828046	-1	hypothetical protein
Chr	1827738	1839206	11468	Predicted by at least one method		JF388_08895	1828073	1828753	-1	hypothetical protein
Chr	1827738	1839206	11468	Predicted by at least one method		JF388_08900	1828856	1829479	-1	hypothetical protein
Chr	1827738	1839206	11468	Predicted by at least one method		JF388_08905	1829523	1830236	-1	hypothetical protein
Chr	1827738	1839206	11468	Predicted by at least one method		JF388_08910	1830176	1835800	-1	NACHT domain-containing protein
Chr	1827738	1839206	11468	Predicted by at least one method		JF388_08915	1835945	1837207	-1	hypothetical protein
Chr	1827738	1839206	11468	Predicted by at least one method		JF388_08920	1837592	1838065	1	hypothetical protein
Chr	1827738	1839206	11468	Predicted by at least one method		JF388_08925	1838062	1838268	1	helix-turn-helix domain-containing protein
Chr	1827738	1839206	11468	Predicted by at least one method		JF388_08930	1838616	1838873	1	antitoxin
Chr	1827738	1839206	11468	Predicted by at least one method		JF388_08935	1838874	1839206	1	type II toxin-antitoxin system PemK/MazF family toxin
Chr	1850280	1864320	14040	Predicted by at least one method		JF388_08990	1850280	1851641	-1	hypothetical protein
Chr	1850280	1864320	14040	Predicted by at least one method		JF388_08995	1852485	1853423	1	hypothetical protein
Chr	1850280	1864320	14040	Predicted by at least one method		JF388_09000	1853502	1853981	1	hypothetical protein
Chr	1850280	1864320	14040	Predicted by at least one method		JF388_09005	1854003	1854803	1	TIGR02391 family protein
Chr	1850280	1864320	14040	Predicted by at least one method		JF388_09010	1854937	1855634	1	IS1 family transposase
Chr	1850280	1864320	14040	Predicted by at least one method		JF388_09015	1855966	1856586	-1	hypothetical protein
Chr	1850280	1864320	14040	Predicted by at least one method		JF388_09020	1856589	1856888	-1	DUF2188 domain-containing protein
Chr	1850280	1864320	14040	Predicted by at least one method		JF388_09025	1857662	1858747	1	DUF4297 domain-containing protein
Chr	1850280	1864320	14040	Predicted by at least one method		JF388_09030	1858807	1860540	1	hypothetical protein
Chr	1850280	1864320	14040	Predicted by at least one method		JF388_09035	1860731	1862398	-1	ATP-dependent helicase
Chr	1850280	1864320	14040	Predicted by at least one method		JF388_09040	1862395	1864320	-1	AAA family ATPase
Chr	2091613	2104823	13210	Predicted by at least one method		JF388_10140	2091613	2092968	1	S-type pyocin domain-containing protein
Chr	2091613	2104823	13210	Predicted by at least one method		JF388_10145	2092969	2093478	1	hypothetical protein
Chr	2091613	2104823	13210	Predicted by at least one method		JF388_10150	2093475	2093981	1	hypothetical protein
Chr	2091613	2104823	13210	Predicted by at least one method		JF388_10155	2094076	2094228	1	hypothetical protein
Chr	2091613	2104823	13210	Predicted by at least one method		JF388_10160	2094218	2094727	1	hypothetical protein
Chr	2091613	2104823	13210	Predicted by at least one method		JF388_10165	2095021	2096376	1	S-type pyocin domain-containing protein
Chr	2091613	2104823	13210	Predicted by at least one method		JF388_10170	2096377	2096886	1	hypothetical protein
Chr	2091613	2104823	13210	Predicted by at least one method		JF388_10175	2096883	2097389	1	hypothetical protein
Chr	2091613	2104823	13210	Predicted by at least one method		JF388_10180	2097465	2097720	1	hypothetical protein
Chr	2091613	2104823	13210	Predicted by at least one method		JF388_10185	2097771	2098847	1	hypothetical protein
Chr	2091613	2104823	13210	Predicted by at least one method		JF388_10190	2099229	2100122	1	SUMF1/EgtB/PvdO family nonheme iron enzyme
Chr	2091613	2104823	13210	Predicted by at least one method		JF388_10195	2100168	2100284	1	hypothetical protein
Chr	2091613	2104823	13210	Predicted by at least one method		JF388_10200	2100306	2101199	1	SUMF1/EgtB/PvdO family nonheme iron enzyme
Chr	2091613	2104823	13210	Predicted by at least one method		JF388_10205	2101225	2101353	1	hypothetical protein
Chr	2091613	2104823	13210	Predicted by at least one method		JF388_10210	2101375	2102268	1	SUMF1/EgtB/PvdO family nonheme iron enzyme
Chr	2091613	2104823	13210	Predicted by at least one method		JF388_10215	2102444	2103334	1	SUMF1/EgtB/PvdO family nonheme iron enzyme
Chr	2091613	2104823	13210	Predicted by at least one method		JF388_10220	2103467	2103693	1	hypothetical protein
Chr	2091613	2104823	13210	Predicted by at least one method		JF388_10225	2104001	2104327	1	hypothetical protein
Chr	2091613	2104823	13210	Predicted by at least one method		JF388_10230	2104557	2104823	1	PAAR domain-containing protein
Chr	2303677	2313197	9520	Predicted by at least one method		JF388_11205	2303677	2304714	1	LD-carboxypeptidase
Chr	2303677	2313197	9520	Predicted by at least one method		JF388_11210	2304951	2305886	1	glycosyl transferase
Chr	2303677	2313197	9520	Predicted by at least one method	ccrB	JF388_11215	2305883	2306944	-1	HAMP domain-containing histidine kinase CrrB
Chr	2303677	2313197	9520	Predicted by at least one method		JF388_11220	2306941	2307645	-1	response regulator transcription factor
Chr	2303677	2313197	9520	Predicted by at least one method		JF388_11225	2307928	2308317	1	transporter
Chr	2303677	2313197	9520	Predicted by at least one method		JF388_11230	2308547	2309431	1	ABC transporter six-transmembrane domain-containing protein
Chr	2303677	2313197	9520	Predicted by at least one method	kexD	JF388_11235	2309469	2312585	1	multidrug efflux RND transporter permease subunit KexD
Chr	2303677	2313197	9520	Predicted by at least one method		JF388_11240	2312661	2313197	1	GNAT family N-acetyltransferase
Chr	2649690	2653788	4098	Predicted by at least one method		JF388_12985	2649690	2650898	-1	MFS transporter
Chr	2649690	2653788	4098	Predicted by at least one method		JF388_12990	2651002	2651904	1	LysR family transcriptional regulator
Chr	2649690	2653788	4098	Predicted by at least one method		JF388_12995	2651946	2652833	-1	LysR family transcriptional regulator
Chr	2649690	2653788	4098	Predicted by at least one method		JF388_13000	2652994	2653788	1	N-acyl homoserine lactonase family protein
Chr	2798406	2802485	4079	Predicted by at least one method		JF388_13760	2798406	2798603	-1	hypothetical protein
Chr	2798406	2802485	4079	Predicted by at least one method		JF388_13765	2798829	2798963	-1	hypothetical protein
Chr	2798406	2802485	4079	Predicted by at least one method		JF388_13770	2799205	2799327	1	hypothetical protein
Chr	2798406	2802485	4079	Predicted by at least one method		JF388_13775	2799395	2800030	1	helix-turn-helix transcriptional regulator
Chr	2798406	2802485	4079	Predicted by at least one method		JF388_13780	2800027	2800149	-1	small membrane protein
Chr	2798406	2802485	4079	Predicted by at least one method		JF388_13785	2800204	2800332	-1	hypothetical protein
Chr	2798406	2802485	4079	Predicted by at least one method		JF388_13790	2800504	2801145	1	SOS response-associated peptidase
Chr	2798406	2802485	4079	Predicted by at least one method		JF388_13795	2801229	2802071	-1	helix-turn-helix transcriptional regulator
Chr	2798406	2802485	4079	Predicted by at least one method		JF388_13800	2802099	2802485	1	nuclear transport factor 2 family protein
Chr	3005628	3013133	7505	Predicted by at least one method		JF388_14750	3005628	3005849	-1	hypothetical protein
Chr	3005628	3013133	7505	Predicted by at least one method		JF388_14755	3006036	3006465	-1	sugar ABC transporter permease
Chr	3005628	3013133	7505	Predicted by at least one method		JF388_14760	3006737	3007835	-1	IS3 family transposase
Chr	3005628	3013133	7505	Predicted by at least one method		JF388_14765	3008028	3008549	-1	hypothetical protein
Chr	3005628	3013133	7505	Predicted by at least one method		JF388_14770	3008734	3009090	-1	hypothetical protein
Chr	3005628	3013133	7505	Predicted by at least one method		JF388_14775	3009105	3009494	-1	hypothetical protein
Chr	3005628	3013133	7505	Predicted by at least one method		JF388_14780	3009481	3009741	-1	hypothetical protein
Chr	3005628	3013133	7505	Predicted by at least one method		JF388_14785	3009738	3011497	-1	M23 family peptidase
Chr	3005628	3013133	7505	Predicted by at least one method		JF388_14790	3011643	3011894	-1	hypothetical protein
Chr	3005628	3013133	7505	Predicted by at least one method		JF388_14795	3011901	3013133	-1	hypothetical protein
Chr	3005628	3013133	7505	Predicted by at least one method	vgrG	JF388_14800	3013126	3015636	-1	type VI secretion system tip protein VgrG
Chr	3008028	3013133	5105	Predicted by at least one method		JF388_14765	3008028	3008549	-1	hypothetical protein
Chr	3008028	3013133	5105	Predicted by at least one method		JF388_14770	3008734	3009090	-1	hypothetical protein
Chr	3008028	3013133	5105	Predicted by at least one method		JF388_14775	3009105	3009494	-1	hypothetical protein
Chr	3008028	3013133	5105	Predicted by at least one method		JF388_14780	3009481	3009741	-1	hypothetical protein
Chr	3008028	3013133	5105	Predicted by at least one method		JF388_14785	3009738	3011497	-1	M23 family peptidase
Chr	3008028	3013133	5105	Predicted by at least one method		JF388_14790	3011643	3011894	-1	hypothetical protein
Chr	3008028	3013133	5105	Predicted by at least one method		JF388_14795	3011901	3013133	-1	hypothetical protein
Chr	3008028	3013133	5105	Predicted by at least one method	vgrG	JF388_14800	3013126	3015636	-1	type VI secretion system tip protein VgrG
Chr	3047499	3054272	6773	Predicted by at least one method		JF388_14950	3046441	3047502	-1	TIGR01620 family protein
Chr	3047499	3054272	6773	Predicted by at least one method		JF388_14955	3047499	3048896	-1	YcjX family protein
Chr	3047499	3054272	6773	Predicted by at least one method	pspD	JF388_14960	3048999	3049217	-1	phage shock protein PspD
Chr	3047499	3054272	6773	Predicted by at least one method	pspC	JF388_14965	3049246	3049605	-1	envelope stress response membrane protein PspC
Chr	3047499	3054272	6773	Predicted by at least one method	pspB	JF388_14970	3049605	3049829	-1	envelope stress response membrane protein PspB
Chr	3047499	3054272	6773	Predicted by at least one method	pspA	JF388_14975	3049885	3050553	-1	phage shock protein PspA
Chr	3047499	3054272	6773	Predicted by at least one method	pspF	JF388_14980	3050706	3051695	1	phage shock protein operon transcriptional activator
Chr	3047499	3054272	6773	Predicted by at least one method		JF388_14985	3051686	3053077	-1	MFS transporter
Chr	3047499	3054272	6773	Predicted by at least one method		JF388_14990	3053103	3054272	-1	amidohydrolase
Chr	3230230	3253676	23446	Predicted by at least one method		JF388_15870	3230230	3231489	-1	phage portal protein
Chr	3230230	3253676	23446	Predicted by at least one method		JF388_15875	3231489	3231668	-1	hypothetical protein
Chr	3230230	3253676	23446	Predicted by at least one method		JF388_15880	3231662	3233383	-1	terminase large subunit
Chr	3230230	3253676	23446	Predicted by at least one method		JF388_15885	3233383	3233817	-1	phage terminase small subunit P27 family
Chr	3230230	3253676	23446	Predicted by at least one method		JF388_15890	3234066	3234497	-1	hypothetical protein
Chr	3230230	3253676	23446	Predicted by at least one method		JF388_15895	3234494	3234817	-1	hypothetical protein
Chr	3230230	3253676	23446	Predicted by at least one method		JF388_15900	3234769	3235131	-1	HNH endonuclease
Chr	3230230	3253676	23446	Predicted by at least one method		JF388_15905	3235115	3235279	-1	hypothetical protein
Chr	3230230	3253676	23446	Predicted by at least one method		JF388_15910	3235458	3235682	1	hypothetical protein
Chr	3230230	3253676	23446	Predicted by at least one method		JF388_15915	3235721	3236158	-1	hypothetical protein
Chr	3230230	3253676	23446	Predicted by at least one method		JF388_15920	3237107	3237457	-1	hypothetical protein
Chr	3230230	3253676	23446	Predicted by at least one method		JF388_15925	3237454	3237951	-1	lysozyme
Chr	3230230	3253676	23446	Predicted by at least one method		JF388_15930	3237951	3238166	-1	class II holin family protein
Chr	3230230	3253676	23446	Predicted by at least one method		JF388_15935	3239083	3239202	1	small membrane protein
Chr	3230230	3253676	23446	Predicted by at least one method		JF388_15940	3239971	3240174	1	hypothetical protein
Chr	3230230	3253676	23446	Predicted by at least one method		JF388_15945	3240418	3241020	-1	hypothetical protein
Chr	3230230	3253676	23446	Predicted by at least one method		JF388_15950	3241037	3242068	-1	DUF968 domain-containing protein
Chr	3230230	3253676	23446	Predicted by at least one method		JF388_15955	3242268	3242660	-1	DNA-binding protein
Chr	3230230	3253676	23446	Predicted by at least one method		JF388_15960	3242987	3243220	-1	DinI-like family protein
Chr	3230230	3253676	23446	Predicted by at least one method		JF388_15965	3243443	3244303	-1	DNA adenine methylase
Chr	3230230	3253676	23446	Predicted by at least one method		JF388_15970	3244384	3246126	-1	AAA family ATPase
Chr	3230230	3253676	23446	Predicted by at least one method		JF388_15975	3246887	3247882	1	hypothetical protein
Chr	3230230	3253676	23446	Predicted by at least one method		JF388_15980	3248028	3248522	-1	hypothetical protein
Chr	3230230	3253676	23446	Predicted by at least one method		JF388_15985	3248815	3249027	-1	DUF977 family protein
Chr	3230230	3253676	23446	Predicted by at least one method		JF388_15990	3249030	3249470	-1	hypothetical protein
Chr	3230230	3253676	23446	Predicted by at least one method		JF388_15995	3249484	3250155	-1	replication protein
Chr	3230230	3253676	23446	Predicted by at least one method		JF388_16000	3250976	3251530	-1	hypothetical protein
Chr	3230230	3253676	23446	Predicted by at least one method		JF388_16005	3251533	3251754	-1	helix-turn-helix domain-containing protein
Chr	3230230	3253676	23446	Predicted by at least one method		JF388_16010	3251890	3252279	1	transcriptional regulator
Chr	3230230	3253676	23446	Predicted by at least one method		JF388_16015	3253095	3253289	1	DUF1482 family protein
Chr	3230230	3253676	23446	Predicted by at least one method		JF388_16020	3253332	3253676	1	Rrf2 family transcriptional regulator
Chr	3231489	3242660	11171	Predicted by at least one method		JF388_15875	3231489	3231668	-1	hypothetical protein
Chr	3231489	3242660	11171	Predicted by at least one method		JF388_15880	3231662	3233383	-1	terminase large subunit
Chr	3231489	3242660	11171	Predicted by at least one method		JF388_15885	3233383	3233817	-1	phage terminase small subunit P27 family
Chr	3231489	3242660	11171	Predicted by at least one method		JF388_15890	3234066	3234497	-1	hypothetical protein
Chr	3231489	3242660	11171	Predicted by at least one method		JF388_15895	3234494	3234817	-1	hypothetical protein
Chr	3231489	3242660	11171	Predicted by at least one method		JF388_15900	3234769	3235131	-1	HNH endonuclease
Chr	3231489	3242660	11171	Predicted by at least one method		JF388_15905	3235115	3235279	-1	hypothetical protein
Chr	3231489	3242660	11171	Predicted by at least one method		JF388_15910	3235458	3235682	1	hypothetical protein
Chr	3231489	3242660	11171	Predicted by at least one method		JF388_15915	3235721	3236158	-1	hypothetical protein
Chr	3231489	3242660	11171	Predicted by at least one method		JF388_15920	3237107	3237457	-1	hypothetical protein
Chr	3231489	3242660	11171	Predicted by at least one method		JF388_15925	3237454	3237951	-1	lysozyme
Chr	3231489	3242660	11171	Predicted by at least one method		JF388_15930	3237951	3238166	-1	class II holin family protein
Chr	3231489	3242660	11171	Predicted by at least one method		JF388_15935	3239083	3239202	1	small membrane protein
Chr	3231489	3242660	11171	Predicted by at least one method		JF388_15940	3239971	3240174	1	hypothetical protein
Chr	3231489	3242660	11171	Predicted by at least one method		JF388_15945	3240418	3241020	-1	hypothetical protein
Chr	3231489	3242660	11171	Predicted by at least one method		JF388_15950	3241037	3242068	-1	DUF968 domain-containing protein
Chr	3231489	3242660	11171	Predicted by at least one method		JF388_15955	3242268	3242660	-1	DNA-binding protein
Chr	3243443	3252279	8836	Predicted by at least one method		JF388_15965	3243443	3244303	-1	DNA adenine methylase
Chr	3243443	3252279	8836	Predicted by at least one method		JF388_15970	3244384	3246126	-1	AAA family ATPase
Chr	3243443	3252279	8836	Predicted by at least one method		JF388_15975	3246887	3247882	1	hypothetical protein
Chr	3243443	3252279	8836	Predicted by at least one method		JF388_15980	3248028	3248522	-1	hypothetical protein
Chr	3243443	3252279	8836	Predicted by at least one method		JF388_15985	3248815	3249027	-1	DUF977 family protein
Chr	3243443	3252279	8836	Predicted by at least one method		JF388_15990	3249030	3249470	-1	hypothetical protein
Chr	3243443	3252279	8836	Predicted by at least one method		JF388_15995	3249484	3250155	-1	replication protein
Chr	3243443	3252279	8836	Predicted by at least one method		JF388_16000	3250976	3251530	-1	hypothetical protein
Chr	3243443	3252279	8836	Predicted by at least one method		JF388_16005	3251533	3251754	-1	helix-turn-helix domain-containing protein
Chr	3243443	3252279	8836	Predicted by at least one method		JF388_16010	3251890	3252279	1	transcriptional regulator
Chr	4196849	4208444	11595	Predicted by at least one method		JF388_20495	4196849	4197436	-1	cyclase family protein
Chr	4196849	4208444	11595	Predicted by at least one method		JF388_20500	4197830	4198171	1	hypothetical protein
Chr	4196849	4208444	11595	Predicted by at least one method		JF388_20505	4198306	4198887	1	TetR/AcrR family transcriptional regulator
Chr	4196849	4208444	11595	Predicted by at least one method		JF388_20510	4199276	4200355	-1	nitronate monooxygenase
Chr	4196849	4208444	11595	Predicted by at least one method		JF388_20515	4200357	4201235	1	LysR family transcriptional regulator
Chr	4196849	4208444	11595	Predicted by at least one method		JF388_20520	4201732	4202355	-1	AAA family ATPase
Chr	4196849	4208444	11595	Predicted by at least one method		JF388_20525	4203334	4203636	-1	hypothetical protein
Chr	4196849	4208444	11595	Predicted by at least one method		JF388_20530	4203841	4204419	-1	inovirus-type Gp2 protein
Chr	4196849	4208444	11595	Predicted by at least one method		JF388_20535	4204699	4204938	-1	AlpA family phage regulatory protein
Chr	4196849	4208444	11595	Predicted by at least one method		JF388_20540	4205357	4206490	-1	hypothetical protein
Chr	4196849	4208444	11595	Predicted by at least one method		JF388_20545	4206588	4207481	1	50S ribosome-binding GTPase
Chr	4196849	4208444	11595	Predicted by at least one method		JF388_20550	4207767	4208444	1	hypothetical protein
Chr	4203334	4223630	20296	Predicted by at least one method		JF388_20525	4203334	4203636	-1	hypothetical protein
Chr	4203334	4223630	20296	Predicted by at least one method		JF388_20530	4203841	4204419	-1	inovirus-type Gp2 protein
Chr	4203334	4223630	20296	Predicted by at least one method		JF388_20535	4204699	4204938	-1	AlpA family phage regulatory protein
Chr	4203334	4223630	20296	Predicted by at least one method		JF388_20540	4205357	4206490	-1	hypothetical protein
Chr	4203334	4223630	20296	Predicted by at least one method		JF388_20545	4206588	4207481	1	50S ribosome-binding GTPase
Chr	4203334	4223630	20296	Predicted by at least one method		JF388_20550	4207767	4208444	1	hypothetical protein
Chr	4203334	4223630	20296	Predicted by at least one method		JF388_20555	4208540	4209367	1	DUF945 domain-containing protein
Chr	4203334	4223630	20296	Predicted by at least one method		JF388_20560	4209391	4209621	1	DUF905 domain-containing protein
Chr	4203334	4223630	20296	Predicted by at least one method		JF388_20565	4209691	4210131	1	antirestriction protein
Chr	4203334	4223630	20296	Predicted by at least one method	radC	JF388_20570	4210142	4210618	1	DNA repair protein RadC
Chr	4203334	4223630	20296	Predicted by at least one method		JF388_20575	4210632	4210964	1	type IV toxin-antitoxin system YeeU family antitoxin
Chr	4203334	4223630	20296	Predicted by at least one method		JF388_20580	4211263	4211580	1	hypothetical protein
Chr	4203334	4223630	20296	Predicted by at least one method		JF388_20585	4211600	4211857	1	hypothetical protein
Chr	4203334	4223630	20296	Predicted by at least one method		JF388_20590	4211808	4212069	1	anion permease
Chr	4203334	4223630	20296	Predicted by at least one method		JF388_20595	4212209	4213363	-1	hypothetical protein
Chr	4203334	4223630	20296	Predicted by at least one method		JF388_20600	4213414	4215939	-1	fimbrial biogenesis outer membrane usher protein
Chr	4203334	4223630	20296	Predicted by at least one method		JF388_20605	4215977	4216675	-1	molecular chaperone
Chr	4203334	4223630	20296	Predicted by at least one method		JF388_20610	4216724	4217242	-1	fimbrial protein
Chr	4203334	4223630	20296	Predicted by at least one method		JF388_20615	4218036	4218398	1	RidA family protein
Chr	4203334	4223630	20296	Predicted by at least one method		JF388_20620	4218545	4218940	-1	VOC family protein
Chr	4203334	4223630	20296	Predicted by at least one method		JF388_20625	4219549	4220373	1	transcriptional regulator
Chr	4203334	4223630	20296	Predicted by at least one method		JF388_20630	4220366	4220839	1	hypothetical protein
Chr	4203334	4223630	20296	Predicted by at least one method		JF388_20635	4221095	4221451	-1	DUF4156 domain-containing protein
Chr	4203334	4223630	20296	Predicted by at least one method		JF388_20640	4221690	4222226	-1	Ail/Lom family outer membrane beta-barrel protein
Chr	4203334	4223630	20296	Predicted by at least one method		JF388_20645	4222435	4222923	-1	hypothetical protein
Chr	4203334	4223630	20296	Predicted by at least one method		JF388_20650	4222896	4223630	-1	response regulator
Chr	4218036	4227540	9504	Predicted by at least one method		JF388_20615	4218036	4218398	1	RidA family protein
Chr	4218036	4227540	9504	Predicted by at least one method		JF388_20620	4218545	4218940	-1	VOC family protein
Chr	4218036	4227540	9504	Predicted by at least one method		JF388_20625	4219549	4220373	1	transcriptional regulator
Chr	4218036	4227540	9504	Predicted by at least one method		JF388_20630	4220366	4220839	1	hypothetical protein
Chr	4218036	4227540	9504	Predicted by at least one method		JF388_20635	4221095	4221451	-1	DUF4156 domain-containing protein
Chr	4218036	4227540	9504	Predicted by at least one method		JF388_20640	4221690	4222226	-1	Ail/Lom family outer membrane beta-barrel protein
Chr	4218036	4227540	9504	Predicted by at least one method		JF388_20645	4222435	4222923	-1	hypothetical protein
Chr	4218036	4227540	9504	Predicted by at least one method		JF388_20650	4222896	4223630	-1	response regulator
Chr	4218036	4227540	9504	Predicted by at least one method		JF388_20655	4223687	4225249	-1	EAL domain-containing protein
Chr	4218036	4227540	9504	Predicted by at least one method		JF388_20660	4225308	4225808	-1	hypothetical protein
Chr	4218036	4227540	9504	Predicted by at least one method		JF388_20665	4225781	4226527	-1	hypothetical protein
Chr	4218036	4227540	9504	Predicted by at least one method		JF388_20670	4227004	4227540	1	type 1 fimbrial protein
Chr	4671135	4706040	34905	Predicted by at least one method		JF388_22765	4671135	4672814	1	glycoside hydrolase family 43 protein
Chr	4671135	4706040	34905	Predicted by at least one method		JF388_22770	4672897	4673535	-1	HNH endonuclease
Chr	4671135	4706040	34905	Predicted by at least one method		JF388_22775	4673715	4674584	1	HNH endonuclease
Chr	4671135	4706040	34905	Predicted by at least one method		JF388_22780	4674607	4674699	-1	type VI secretion system tube protein Hcp
Chr	4671135	4706040	34905	Predicted by at least one method		JF388_22785	4674942	4675319	-1	DUF2778 domain-containing protein
Chr	4671135	4706040	34905	Predicted by at least one method		JF388_22790	4675770	4676444	1	hypothetical protein
Chr	4671135	4706040	34905	Predicted by at least one method		JF388_22795	4676446	4676793	1	hypothetical protein
Chr	4671135	4706040	34905	Predicted by at least one method	hcp	JF388_22800	4676796	4677275	1	type VI secretion system tube protein Hcp
Chr	4671135	4706040	34905	Predicted by at least one method		JF388_22805	4677468	4677791	-1	hypothetical protein
Chr	4671135	4706040	34905	Predicted by at least one method		JF388_22810	4677810	4678920	-1	IS3 family transposase
Chr	4671135	4706040	34905	Predicted by at least one method		JF388_22815	4679570	4680697	1	PAAR domain-containing protein
Chr	4671135	4706040	34905	Predicted by at least one method		JF388_22820	4680687	4680950	1	hypothetical protein
Chr	4671135	4706040	34905	Predicted by at least one method	traD	JF388_22825	4681097	4682368	1	conjugative transfer system coupling protein TraD
Chr	4671135	4706040	34905	Predicted by at least one method		JF388_22830	4682331	4682597	1	hypothetical protein
Chr	4671135	4706040	34905	Predicted by at least one method		JF388_22835	4682597	4683280	1	TIGR03747 family integrating conjugative element membrane protein
Chr	4671135	4706040	34905	Predicted by at least one method		JF388_22840	4683335	4684126	-1	hypothetical protein
Chr	4671135	4706040	34905	Predicted by at least one method		JF388_22845	4684199	4685334	-1	IS3 family transposase
Chr	4671135	4706040	34905	Predicted by at least one method		JF388_22850	4685772	4687847	1	AAA family ATPase
Chr	4671135	4706040	34905	Predicted by at least one method		JF388_22855	4687840	4689183	1	McrC family protein
Chr	4671135	4706040	34905	Predicted by at least one method		JF388_22860	4689180	4689566	1	hypothetical protein
Chr	4671135	4706040	34905	Predicted by at least one method		JF388_22865	4689617	4691770	1	N-6 DNA methylase
Chr	4671135	4706040	34905	Predicted by at least one method		JF388_22870	4691770	4693290	1	restriction endonuclease subunit S
Chr	4671135	4706040	34905	Predicted by at least one method		JF388_22875	4693308	4694594	1	hypothetical protein
Chr	4671135	4706040	34905	Predicted by at least one method		JF388_22880	4694591	4698877	1	hypothetical protein
Chr	4671135	4706040	34905	Predicted by at least one method		JF388_22885	4698888	4699736	1	hypothetical protein
Chr	4671135	4706040	34905	Predicted by at least one method		JF388_22890	4699739	4700896	1	hypothetical protein
Chr	4671135	4706040	34905	Predicted by at least one method		JF388_22895	4700886	4702571	1	ATP-binding protein
Chr	4671135	4706040	34905	Predicted by at least one method		JF388_22900	4702708	4703121	1	hypothetical protein
Chr	4671135	4706040	34905	Predicted by at least one method		JF388_22905	4703118	4704587	1	serine/threonine protein kinase
Chr	4671135	4706040	34905	Predicted by at least one method		JF388_22910	4704787	4706040	-1	integrase arm-type DNA-binding domain-containing protein
Chr	4674942	4680950	6008	Predicted by at least one method		JF388_22785	4674942	4675319	-1	DUF2778 domain-containing protein
Chr	4674942	4680950	6008	Predicted by at least one method		JF388_22790	4675770	4676444	1	hypothetical protein
Chr	4674942	4680950	6008	Predicted by at least one method		JF388_22795	4676446	4676793	1	hypothetical protein
Chr	4674942	4680950	6008	Predicted by at least one method	hcp	JF388_22800	4676796	4677275	1	type VI secretion system tube protein Hcp
Chr	4674942	4680950	6008	Predicted by at least one method		JF388_22805	4677468	4677791	-1	hypothetical protein
Chr	4674942	4680950	6008	Predicted by at least one method		JF388_22810	4677810	4678920	-1	IS3 family transposase
Chr	4674942	4680950	6008	Predicted by at least one method		JF388_22815	4679570	4680697	1	PAAR domain-containing protein
Chr	4674942	4680950	6008	Predicted by at least one method		JF388_22820	4680687	4680950	1	hypothetical protein
Chr	4685772	4700896	15124	Predicted by at least one method		JF388_22850	4685772	4687847	1	AAA family ATPase
Chr	4685772	4700896	15124	Predicted by at least one method		JF388_22855	4687840	4689183	1	McrC family protein
Chr	4685772	4700896	15124	Predicted by at least one method		JF388_22860	4689180	4689566	1	hypothetical protein
Chr	4685772	4700896	15124	Predicted by at least one method		JF388_22865	4689617	4691770	1	N-6 DNA methylase
Chr	4685772	4700896	15124	Predicted by at least one method		JF388_22870	4691770	4693290	1	restriction endonuclease subunit S
Chr	4685772	4700896	15124	Predicted by at least one method		JF388_22875	4693308	4694594	1	hypothetical protein
Chr	4685772	4700896	15124	Predicted by at least one method		JF388_22880	4694591	4698877	1	hypothetical protein
Chr	4685772	4700896	15124	Predicted by at least one method		JF388_22885	4698888	4699736	1	hypothetical protein
Chr	4685772	4700896	15124	Predicted by at least one method		JF388_22890	4699739	4700896	1	hypothetical protein
Chr	4685772	4700896	15124	Predicted by at least one method		JF388_22895	4700886	4702571	1	ATP-binding protein
Chr	4702708	4707590	4882	Predicted by at least one method		JF388_22900	4702708	4703121	1	hypothetical protein
Chr	4702708	4707590	4882	Predicted by at least one method		JF388_22905	4703118	4704587	1	serine/threonine protein kinase
Chr	4702708	4707590	4882	Predicted by at least one method		JF388_22910	4704787	4706040	-1	integrase arm-type DNA-binding domain-containing protein
Chr	4702708	4707590	4882	Predicted by at least one method		JF388_22920	4706916	4707590	1	carbonic anhydrase
Chr	4702708	4707590	4882	Predicted by at least one method		JF388_22925	4707587	4709056	1	SulP family inorganic anion transporter
Chr	5313796	5322638	8842	Predicted by at least one method	yidD	JF388_25745	5313796	5314053	-1	membrane protein insertion efficiency factor YidD
Chr	5313796	5322638	8842	Predicted by at least one method	rnpA	JF388_25750	5314017	5314376	-1	ribonuclease P protein component
Chr	5313796	5322638	8842	Predicted by at least one method	rpmH	JF388_25755	5314392	5314532	-1	50S ribosomal protein L34
Chr	5313796	5322638	8842	Predicted by at least one method		JF388_28265	5316478	5316644	-1	DUF4158 domain-containing protein
Chr	5313796	5322638	8842	Predicted by at least one method		JF388_28260	5316808	5316904	1	recombinase family protein
Chr	5313796	5322638	8842	Predicted by at least one method		JF388_28255	5316971	5317556	-1	IS5 family transposase
Chr	5313796	5322638	8842	Predicted by at least one method		JF388_28250	5317632	5318336	1	IS6-like element IS26 family transposase
Chr	5313796	5322638	8842	Predicted by at least one method		JF388_28245	5318401	5318651	-1	hypothetical protein
Chr	5313796	5322638	8842	Predicted by at least one method		JF388_28240	5318703	5319113	-1	hypothetical protein
Chr	5313796	5322638	8842	Predicted by at least one method		JF388_28235	5319368	5320372	-1	IS110-like element IS5075 family transposase
Chr	5313796	5322638	8842	Predicted by at least one method		JF388_28230	5320544	5321098	1	fluoroquinolone-acetylating aminoglycoside 6'-N-acetyltransferase AAC(6')-Ib-cr5
Chr	5313796	5322638	8842	Predicted by at least one method		JF388_28225	5321229	5322059	1	oxacillin-hydrolyzing class D beta-lactamase OXA-1
Chr	5313796	5322638	8842	Predicted by at least one method		JF388_28220	5322197	5322638	1	CatB-related O-acetyltransferase
Chr	5313796	5322638	8842	Predicted by at least one method		JF388_25760	5316154	5795518	1	TerD family protein
