# Supplementary material for: Combination of pre-adapted bacteriophage therapy and antibiotics for treatment of fracture-related infection due to pandrug-resistant Klebsiella pneumoniae
Source: Nat Commun. 2022 Jan 18;13:302. doi: 10.1038/s41467-021-27656-z (PMC8766457; doi:10.1038/s41467-021-27656-z)
Supplement: Supplementary file 5 — Supplementary Data 3 [file 41467_2021_27656_MOESM5_ESM.xlsx]

## Sheet: ST3 - SNPs Bacteria
ISOLATE	CHROM	POS	TYPE	REF	ALT	EVIDENCE	FTYPE	STRAND	NT_POS	AA_POS	EFFECT	LOCUS_TAG	GENE	PRODUCT
Kp040741	CP066514	51567	snp	A	G	G:98 A:0	CDS	+	53/282	18/93	stop_lost c.53A>G p.Ter18Trpext*?	JF388_29205		ABC transporter
Kp040741	CP066512	416651	snp	A	G	G:70 A:0
Kp040741	CP066512	416687	snp	C	T	T:15 C:0
Kp040741	CP066512	417854	snp	G	A	A:20 G:0
Kp040741	CP066512	417910	snp	A	G	G:65 A:0
Kp040741	CP066511	440100	snp	C	T	T:27 C:0
Kp040741	CP066511	1227960	snp	T	G	G:53 T:0
Kp040741	CP066511	1588852	snp	T	C	C:90 T:0	CDS	+	400/1347	134/448	stop_lost c.400T>C p.Ter134Glnext*?	JF388_07895	glpT	glycerol-3-phosphate transporter
Kp040741	CP066511	1606790	del	TG	T	T:58 TG:0	CDS	+	712/1099	238/365	frameshift_variant c.712delG p.Glu238fs	JF388_07945		porin OmpC
Kp040741	CP066511	1762261	snp	G	T	T:84 G:0	CDS	+	418/1431	140/476	stop_gained c.418G>T p.Gly140*	JF388_08590	wbaP	undecaprenyl-phosphate galactose phosphotransferase WbaP
Kp040741	CP066511	1816855	snp	A	G	G:81 A:0	CDS	+	767/957	256/318	missense_variant c.767A>G p.Gln256Arg	JF388_08825		LysR family transcriptional regulator
Kp040741	CP066511	1882229	snp	T	G	G:60 T:0	CDS	-	158/582	53/193	missense_variant c.158A>C p.His53Pro	JF388_09145		DUF2857 domain-containing protein
Kp040741	CP066511	2017428	snp	T	C	C:91 T:0	CDS	-	122/852	41/283	missense_variant c.122A>G p.Glu41Gly	JF388_09785		PTS mannose transporter subunit IID
Kp040741	CP066511	2190149	snp	C	T	T:87 C:0
Kp040741	CP066511	3266642	snp	A	C	C:64 A:0	CDS	+	1052/1467	351/488	missense_variant c.1052A>C p.Asp351Ala	JF388_16085	phoQ	two-component system sensor histidine kinase PhoQ
Kp040741	CP066511	3413997	del	TA	T	T:49 TA:0
Kp040741	CP066511	3950395	snp	A	G	G:81 A:0	CDS	+	1301/1401	434/466	missense_variant c.1301A>G p.Asn434Ser	JF388_19275		sucrose-6-phosphate hydrolase
Kp040741	CP066511	3959880	snp	G	A	A:60 G:0	CDS	-	229/1032	77/343	synonymous_variant c.229C>T p.Leu77Leu	JF388_19315		Gfo/Idh/MocA family oxidoreductase
Kp040741	CP066511	4594771	snp	T	A	A:104 T:1	CDS	-	270/312	90/103	missense_variant c.270A>T p.Glu90Asp	JF388_22390		hypothetical protein
Kp040741	CP066511	5176451	snp	C	T	T:67 C:0	CDS	-	355/1005	119/334	missense_variant c.355G>A p.Gly119Ser	JF388_25120	argC	N-acetyl-gamma-glutamyl-phosphate reductase
Kp040762	CP066514	51567	snp	A	G	G:81 A:0	CDS	+	53/282	18/93	stop_lost c.53A>G p.Ter18Trpext*?	JF388_29205		ABC transporter
Kp040762	CP066512	416651	snp	A	G	G:51 A:0
Kp040762	CP066512	416687	snp	C	T	T:11 C:0
Kp040762	CP066512	417910	snp	A	G	G:26 A:0
Kp040762	CP066511	761713	snp	T	C	C:24 T:0
Kp040762	CP066511	762936	snp	G	A	A:15 G:0
Kp040762	CP066511	762972	snp	T	C	C:37 T:0
Kp040762	CP066511	1035522	snp	C	T	T:70 C:0	CDS	+	83/1140	28/379	missense_variant c.83C>T p.Thr28Met	JF388_05220		cobalt-precorrin-5B (C(1))-methyltransferase
Kp040762	CP066511	1227960	snp	T	G	G:41 T:0
Kp040762	CP066511	1588331	snp	G	T	T:48 G:0
Kp040762	CP066511	1588852	snp	T	C	C:62 T:0	CDS	+	400/1347	134/448	stop_lost c.400T>C p.Ter134Glnext*?	JF388_07895	glpT	glycerol-3-phosphate transporter
Kp040762	CP066511	1816855	snp	A	G	G:55 A:0	CDS	+	767/957	256/318	missense_variant c.767A>G p.Gln256Arg	JF388_08825		LysR family transcriptional regulator
Kp040762	CP066511	1882229	snp	T	G	G:42 T:0	CDS	-	158/582	53/193	missense_variant c.158A>C p.His53Pro	JF388_09145		DUF2857 domain-containing protein
Kp040762	CP066511	2017428	snp	T	C	C:43 T:0	CDS	-	122/852	41/283	missense_variant c.122A>G p.Glu41Gly	JF388_09785		PTS mannose transporter subunit IID
Kp040762	CP066511	2266687	snp	G	A	A:61 G:0	CDS	+	647/996	216/331	stop_gained c.647G>A p.Trp216*	JF388_11025		ABC transporter permease subunit
Kp040762	CP066511	3266642	snp	A	C	C:41 A:0	CDS	+	1052/1467	351/488	missense_variant c.1052A>C p.Asp351Ala	JF388_16085	phoQ	two-component system sensor histidine kinase PhoQ
Kp040762	CP066511	3266743	snp	G	A	A:47 G:0	CDS	+	1153/1467	385/488	missense_variant c.1153G>A p.Gly385Ser	JF388_16085	phoQ	two-component system sensor histidine kinase PhoQ
Kp040762	CP066511	3413997	del	TA	T	T:53 TA:0
Kp040762	CP066511	3950395	snp	A	G	G:63 A:0	CDS	+	1301/1401	434/466	missense_variant c.1301A>G p.Asn434Ser	JF388_19275		sucrose-6-phosphate hydrolase
Kp040762	CP066511	4835130	snp	A	C	C:39 A:0	CDS	-	578/1005	193/334	missense_variant c.578T>G p.Ile193Ser	JF388_23520	hflC	protease modulator HflC
SNPs when comparing the strains Kp040741 and Kp040762 against Kp36336
