# Supplementary material for: Combination of pre-adapted bacteriophage therapy and antibiotics for treatment of fracture-related infection due to pandrug-resistant Klebsiella pneumoniae
Source: Nat Commun. 2022 Jan 18;13:302. doi: 10.1038/s41467-021-27656-z (PMC8766457; doi:10.1038/s41467-021-27656-z)
Supplement: Supplementary file 6 — Supplementary Data 4 [file 41467_2021_27656_MOESM6_ESM.xlsx]

## Sheet: ST4 - ABR Annotation
		Gentamicin	Amikacin;Kanamycin;Tobramycin	Streptomycin	Streptomycin	Streptomycin	Cephalosporin	Cephalosporin	Carbapenem	Beta-Lactam	Beta-Lactam	Chloramphenicol	Trimethoprim	Fosfomycin	Phenicol;Quinolone	Phenicol;Quinolone	Quinolone	Sulfonamide	Tetracycline
Isolate	#ABR genes	aac(3)-IIe	aac(6')-Ib-D181Y	aadA1	aph(3'')-Ib	aph(6)-Id	blaCTX-M-15	blaOXA-1	blaOXA-48	blaSHV-145	blaTEM-1	catA1	dfrA14	fosA6	oqxA5	oqxB19	qnrB1	sul2	tet(A)
Kp040741	9	-	-	1	-	-	-	-	1	1	-	0.9924	1	1	1	1	-	-	1
Kp040762	18	1	1	1	1	1	1	1	1	1	1	0.9924	1	1	1	1	1	1	1
Kp36336	20	-	1	1	100% (2)	100% (2)	1	1	1	1	100% (2)	0.9924	1	1	100% (2)	-	100% (2)	1	-
Location:		pSID1	pSID1	Chr	Chr	Chr	pSID1	pSID1	pOXA48	Chr	pSID1	Chr	pSID1	Chr	Chr	Chr
