# Supplementary material for: Combination of pre-adapted bacteriophage therapy and antibiotics for treatment of fracture-related infection due to pandrug-resistant Klebsiella pneumoniae
Source: Nat Commun. 2022 Jan 18;13:302. doi: 10.1038/s41467-021-27656-z (PMC8766457; doi:10.1038/s41467-021-27656-z)
Supplement: Supplementary file 7 — Supplementary Data 5 [file 41467_2021_27656_MOESM7_ESM.xlsx]

## Sheet: ST5 - NCBI accession
				NCBI Accession Numbers
Isolate name	Sample	Illumina	Nanopore	BioProject	BioSample	Genome	Illumina SRA	Nanopore SRA
Kp040741	Kp040741	MiniSeq, Nextera Flex	MinION, rapid barcoding kit	PRJNA686374	SAMN17075435	-	SRR13350378	SRR13350375
Kp040762	Kp040762	MiniSeq, Nextera Flex	MinION, rapid barcoding kit	PRJNA686374	SAMN17075436	-	SRR13350377	SRR13350374
Kp36336	Kp36336	MiniSeq, Nextera Flex	MinION, rapid barcoding kit	PRJNA686374	SAMN17075437	CP066511-CP066515	SRR13350376	SRR13350373
	Phage WT	MiniSeq, Nextera Flex	-	PRJNA759722	SAMN17109526	-	SRR15694575	-
	Phage adapted	MiniSeq, Nextera Flex	-	PRJNA759722	SAMN17109526	MW448170	SRR15694574	-
