# Supplementary material for: Combination of pre-adapted bacteriophage therapy and antibiotics for treatment of fracture-related infection due to pandrug-resistant Klebsiella pneumoniae
Source: Nat Commun. 2022 Jan 18;13:302. doi: 10.1038/s41467-021-27656-z (PMC8766457; doi:10.1038/s41467-021-27656-z)
Supplement: Supplementary file 9 — Source Data [file 41467_2021_27656_MOESM9_ESM.xlsx]

## Sheet: Figure 2b
Figure 2b
		All	Susceptible	Resistant
	K. pneumoniae	121	76	45
	K. oxytoca	16	12	4
	K. terrigena	4	1	3

## Sheet: Figure 2c
Figure 2c
		Time (mins)	Adsorption %
		0	0
		2	91
		4	98
		6	99
		8	99

## Sheet: Figure 2d
Figure 2d
	Time (min)	PFU per infected cells
	0	1
	10	1
	20	1
	30	1
	35	1
	40	3
	45	43
	50	43
	60	45
	65	41
	70	43
	80	46
	90	43
	100	43

## Sheet: Figure 2e
Figure 2e
		Temperature °C	Survived phage (%)
		20	100
		25	100
		30	100
		37	100
		40	100
		45	100
		50	100
		55	57
		60	14
		65	6.4
		70	0
		75	0

## Sheet: Figure 2f
Figure 2f
	pH	Survived phage (%)
	2	0
	3	0
	4	50
	5	100
	6	100
	8	100
	10	100
	12	10
	13	0

## Sheet: Figure 6a
Figure 6a
									Stdev
	Hours	Control Kp04741	Kp040741 + M1 (MOI 10.0)	Control Kp04762	Kp040762 + M1 (MOI 10.0)	Control Kp36336	Kp36336 + M1 (MOI 10.0)		Control Kp04741	Kp040741 + M1 (MOI 10.0)	Control Kp04762	Kp040762 + M1 (MOI 10.0)	Control Kp36336	Kp36336 + M1 (MOI 10.0)
	0	26.2376	22.9225	24.5694	21.5078	22.4691	22.557		5.68786	1.49231	2.74171	3.40548	2.20893	2.81407
	2	33.3824	24.4874	26.4911	22.514	29.7474	23.1854		6.19673	4.80401	3.98245	1.31674	5.05859	0.192616
	4	248.971	26.6052	56.4322	35.4341	223.574	29.365		9.75595	4.6126	8.21316	2.38897	16.2203	2.08137
	6	277.552	29.8064	236.435	42.3455	291.163	31.5362		12.6049	4.4586	16.6269	1.47723	5.04176	3.88272
	8	283.984	35.9832	264.584	45.843	303.648	34.9043		19.4178	3.77614	14.994	2.44374	4.18958	0.837497
	10	284.779	113.419	284.774	51.8064	323.724	75.32		17.5225	19.3962	13.567	1.61288	3.98196	1.58413
	12	280.602	268.655	286.315	77.0843	324.712	206.14		19.2983	4.98239	13.0843	4.22231	2.07937	6.61569
	14	275	278.987	289.002	187.847	321.192	267.043		21.2902	3.76801	17.4899	13.8972	5.48402	23.502
	16	271.873	289.646	286.976	243.952	319.344	290.453		25.3587	3.45473	20.0147	8.38052	7.74776	8.31084
	18	268.952	290.373	286.108	261.672	318.858	307.247		27.3128	2.69228	19.3589	8.69722	9.6221	10.6705
	20	268.314	294.053	285.48	278.517	317.187	312.448		27.9035	8.00651	17.3008	6.48205	9.18811	14.0687
	22	269.38	292.517	285.117	289.453	318.216	315.926		27.9504	5.25768	17.3115	7.07818	8.54882	13.7141
	24	269.272	294.416	281.99	294.823	317.803	317.113		28.7542	8.66691	17.4095	10.1198	8.42643	9.82023
	26	271.493	295.649	281.647	299.628	318.46	322.075		28.1	7.48687	17.7016	10.5232	9.60945	8.34379
	28	272.51	294.859	277.578	299.866	318.398	323.78		28.7211	8.63063	18.2651	10.3974	8.62119	4.69321
	30	274.266	297.144	274.968	299.507	319.105	326.156		28.0497	6.12337	18.245	8.36889	7.39597	3.43661

## Sheet: Figure 6b
Figure 6b
									Standard deviations
	Hours	Control Kp04741	Kp040741 + M1 (MOI 1.0)	Control Kp04762	Kp040762 + M1 (MOI 1.0)	Control Kp36336	Kp36336 + M1 (MOI 1.0)		Control Kp04741	Kp040741 + M1 (MOI 1.0)	Control Kp04762	Kp040762 + M1 (MOI 1.0)	Control Kp36336	Kp36336 + M1 (MOI 1.0)
	0	26.2376	23.8263	24.5694	18.0645	22.4691	19.2151		5.68786	3.85342	2.74171	1.44821	2.20893	0.892864
	2	33.3824	24.1242	26.4911	18.4737	29.7474	17.0692		6.19673	4.68193	3.98245	3.38802	5.05859	1.23065
	4	248.971	28.8284	56.4322	36.8961	223.574	28.7163		9.75595	5.06204	8.21316	0.540848	16.2203	1.48712
	6	277.552	32.447	236.435	81.7768	291.163	29.3961		12.6049	4.08312	16.6269	7.12659	5.04176	0.354826
	8	283.984	37.5304	264.584	96.597	303.648	31.0653		19.4178	4.53853	14.994	11.3061	4.18958	0.860973
	10	284.779	183.665	284.774	131.717	323.724	56.9251		17.5225	13.5124	13.567	17.3714	3.98196	20.3054
	12	280.602	275.825	286.315	168.376	324.712	151.336		19.2983	18.9127	13.0843	13.6528	2.07937	32.282
	14	275	294.91	289.002	231.288	321.192	231.876		21.2902	15.5723	17.4899	9.94912	5.48402	18.6278
	16	271.873	301.639	286.976	266.11	319.344	266.182		25.3587	12.1299	20.0147	5.5313	7.74776	11.9187
	18	268.952	299.945	286.108	289.129	318.858	287.862		27.3128	11.7747	19.3589	6.10637	9.6221	5.78371
	20	268.314	301.907	285.48	299.082	317.187	297.832		27.9035	11.5248	17.3008	4.57162	9.18811	2.22852
	22	269.38	301.947	285.117	305.299	318.216	303.871		27.9504	12.0948	17.3115	4.13622	8.54882	0.435648
	24	269.272	301.827	281.99	309.921	317.803	309.397		28.7542	12.111	17.4095	4.55669	8.42643	8.45693
	26	271.493	305.376	281.647	312.034	318.46	313.172		28.1	10.9173	17.7016	4.52357	9.60945	10.494
	28	272.51	306.602	277.578	312.628	318.398	316.406		28.7211	9.89261	18.2651	3.74105	8.62119	14.8153
	30	274.266	306.802	274.968	313.454	319.105	318.382		28.0497	10.4509	18.245	6.00762	7.39597	15.6335

## Sheet: Figure 6c
Figure 6c
									Standard deviations
	Hours	Control Kp04741	Kp040741 + M1 (MOI 0.1)	Control Kp04762	Kp040762 + M1 (MOI 0.1)	Control Kp36336	Kp36336 + M1 (MOI 0.1)		Control Kp04741	Kp040741 + M1 (MOI 0.1)	Control Kp04762	Kp040762 + M1 (MOI 0.1)	Control Kp36336	Kp36336 + M1 (MOI 0.1)
	0	26.2376	20.6357	24.5694	16.6612	22.4691	15.211		5.68786	4.39525	2.74171	0.830544	2.20893	3.68721
	2	33.3824	21.9579	26.4911	18.2182	29.7474	17.5246		6.19673	5.54267	3.98245	2.77299	5.05859	1.29648
	4	248.971	33.4793	56.4322	39.2453	223.574	33.2398		9.75595	1.6464	8.21316	2.77464	16.2203	4.27446
	6	277.552	36.7542	236.435	118.936	291.163	47.4943		12.6049	1.44034	16.6269	2.39951	5.04176	2.92424
	8	283.984	39.4385	264.584	149.876	303.648	58.3006		19.4178	0.445967	14.994	12.0962	4.18958	2.8186
	10	284.779	96.7233	284.774	190.031	323.724	64.7588		17.5225	13.6762	13.567	13.612	3.98196	3.19322
	12	280.602	247.287	286.315	216.207	324.712	115.975		19.2983	7.71946	13.0843	15.0721	2.07937	13.5133
	14	275	263.888	289.002	240.941	321.192	166.292		21.2902	9.98517	17.4899	16.5521	5.48402	14.3971
	16	271.873	285.385	286.976	262.677	319.344	178.493		25.3587	5.59305	20.0147	12.5536	7.74776	15.4368
	18	268.952	292.777	286.108	279.452	318.858	211.231		27.3128	2.46047	19.3589	11.8808	9.6221	8.38911
	20	268.314	290.789	285.48	286.933	317.187	236.451		27.9035	5.69838	17.3008	9.81555	9.18811	8.98839
	22	269.38	290.618	285.117	293.171	318.216	251.254		27.9504	5.46792	17.3115	7.34212	8.54882	3.98511
	24	269.272	291.655	281.99	295.423	317.803	266.992		28.7542	9.5464	17.4095	7.73759	8.42643	3.94601
	26	271.493	291.98	281.647	297.102	318.46	278.138		28.1	8.2691	17.7016	7.99318	9.60945	2.46038
	28	272.51	296.106	277.578	297.396	318.398	283.12		28.7211	6.12724	18.2651	7.50722	8.62119	4.12802
	30	274.266	295.808	274.968	297.874	319.105	288.932		28.0497	4.7604	18.245	7.19306	7.39597	4.45916

## Sheet: Figure 7d
Figure 7d
	Sample N	Serum (date)	Serum dilution	Time (min)	Neutralization % on strains		Average % on both strains	Standard deviation
					Kp04741	Kp04762
	Day 0	21/02/18	1:100	30	0	0	0	0
					0	0
					0	0
	Day 1	22/02/18	1:100	30	0	0	0	0
					0	0
					0	0
	Day 2	23/02/18	1:100	30	0	0	0	0
					0	0
					0	0
	Day 5	26/02/18	1:100	30	0	0	0	0
					0	0
					0	0
	Day 8	1/03/18	1:100	30	0	0	0	0
					0	0
					0	0
	Day 18	11/03/18	1:100	30	62.9	66.1	65.0167	2.15167
					67.2	67.3
					62.4	64.2
	Day 161	1/08/18	1:100	30	87.1	86.7	87.1333	1.5214
					84.4	88.2
					87.7	88.7
	Day 1097	20/02/2021	1:100	30	0	0	0	0
					0	0
					0	0

## Sheet: Figure 8
Figure 8
	day 1	day 2	day 3	day 1	day 2	day 3	day 1	day 2	day 3	day 1	day 2	day 3	day 1	day 2	day 3	day 1	day 2	day 3
	-	-	-	-	-	-	1.11/0.27	1.11/0.27	1.11/0.27	1.11/0.27	1.11/0.27	1.11/0.27	3.33/0.81	3.33/0.81	3.33/0.81	3.33/0.81	3.33/0.81	3.33/0.81
	-	-	-	+	+	+	-	-	-	+	+	+	-	-	-	+	+	+
	90000000	50000000	50000000	70000000	70000000	50000000	3000000	200000	300000	2000000	200	1	30000	40000	4000	3000	3000	1
	130000000	60000000	40000000	700000000	190000000	50000000	600000	15000	7200	12000	130000	200	140000	3000	4500	560	890	100
	50000000	120000000	45000000	840000000	190000000	16000000	1100000	13000	6300	1000000	14000	220	200000	15000	5100	1400	5500	100
	130000000	140000000	60000000	70000000	28000000	16000000	26000000	50000	60000	500000	1	1	2900000	10000	14000	1300	1	1
	140000000	170000000	70000000	100000000	190000000	59000000	24000000	64000	70000	600000	1500	1	1500000	12000	12000	1400	1500	500

[truncated: 5 more sheets: Figure 9a, Figure 9b, Figure 9c, Figure 9d, Figure 9e]
